# Supplementary material for: Persistence of Stenotrophomonas maltophilia in Patients with Bacteremia: Incidence, Clinical and Microbiologic Characters, and Outcomes
Source: Microorganisms. 2024 Dec 2;12(12):2477. doi: 10.3390/microorganisms12122477 (PMC11727890; doi:10.3390/microorganisms12122477)
Supplement: Supplementary file 1 [file microorganisms-12-02477-s001.zip]

Archive with 1 entries (1 files):
- microorganisms-3268572-supplementary.pdf
